# Supplementary material for: Genome sequencing, comparative analysis, and gene expression responses of cytochrome P450 genes in Oryzias curvinotus provide insights into environmental adaptation
Source: Ecol Evol. 2024 Jun 18;14(6):e11565. doi: 10.1002/ece3.11565 (PMC11184212; doi:10.1002/ece3.11565)
Supplement: Supplementary file 1 — Table S1 [file ECE3-14-e11565-s006.xlsx]

## Sheet: Sheet1
Table 1. Sequencing Statistics for O. curvinotus Genome
Pair-end libraries	Insert size	Data size (Gb)	Read length (bp)	Sequence coverage (×)
Illumina reads	350 bp	103.5	150	110.39
Pacbio reads	20 kb	75.98	-	81.04
10X Genomics	500 bp	117.64	150	125.48
Hi-C	250 bp	82.6	150	88.1
total	-	379.72	-	405.01
