# Supplementary material for: Genome sequencing, comparative analysis, and gene expression responses of cytochrome P450 genes in Oryzias curvinotus provide insights into environmental adaptation
Source: Ecol Evol. 2024 Jun 18;14(6):e11565. doi: 10.1002/ece3.11565 (PMC11184212; doi:10.1002/ece3.11565)
Supplement: Supplementary file 2 — Table S2 [file ECE3-14-e11565-s005.xlsx]

## Sheet: Sheet1
Table 2. Genome Features Estimated from K-mer Analysis
K-mer	K-mer Number	K-mer Depth	Genome Size (Mb)	Heterozygous Ratio (%)	Repeat (%)
17	85326449700	90	948.07	0.82	47.3
