# Supplementary material for: Genome sequencing, comparative analysis, and gene expression responses of cytochrome P450 genes in Oryzias curvinotus provide insights into environmental adaptation
Source: Ecol Evol. 2024 Jun 18;14(6):e11565. doi: 10.1002/ece3.11565 (PMC11184212; doi:10.1002/ece3.11565)
Supplement: Supplementary file 3 — Table S3 [file ECE3-14-e11565-s001.xlsx]

## Sheet: Sheet1
Table 3. Assembly Statistics for O. curvinotus Genome
	Contig Length (bp)	Contig Number	Scaffold Length (bp)	Scaffold Number
N50	1368298	166	34530824	12
N60	978962	242	33236136	14
N70	692172	346	31512161	17
N80	408140	510	27554443	20
N90	178832	825	21481644	24
Max	8456241	-	45522669	-
Total	867551848	2372	872478487	1140
