# Supplementary material for: Genome sequencing, comparative analysis, and gene expression responses of cytochrome P450 genes in Oryzias curvinotus provide insights into environmental adaptation
Source: Ecol Evol. 2024 Jun 18;14(6):e11565. doi: 10.1002/ece3.11565 (PMC11184212; doi:10.1002/ece3.11565)
Supplement: Supplementary file 4 — Table S4 [file ECE3-14-e11565-s003.xlsx]

## Sheet: Sheet1
Table 4. Read Mapping Statistics for Assembled Genome
	Type	Percentage
Reads	Mapping rate (%)	93.45
Genome	Average sequencing depth	100.15
	Coverage (%)	99.47
	Coverage at least4X(%)	99.36
	Coverage at least10X(%)	99.21
