# Supplementary material for: Genome sequencing, comparative analysis, and gene expression responses of cytochrome P450 genes in Oryzias curvinotus provide insights into environmental adaptation
Source: Ecol Evol. 2024 Jun 18;14(6):e11565. doi: 10.1002/ece3.11565 (PMC11184212; doi:10.1002/ece3.11565)
Supplement: Supplementary file 5 — Table S5 [file ECE3-14-e11565-s009.xlsx]

## Sheet: Sheet1
Table 5. Conserved Gene Assessment with CEGMA
species	Identity > 70%		All
	Number	%completeness	Number	%completeness
O.curvinotus	233	93.95	239	96.37
