# Supplementary material for: Genome sequencing, comparative analysis, and gene expression responses of cytochrome P450 genes in Oryzias curvinotus provide insights into environmental adaptation
Source: Ecol Evol. 2024 Jun 18;14(6):e11565. doi: 10.1002/ece3.11565 (PMC11184212; doi:10.1002/ece3.11565)
Supplement: Supplementary file 6 — Table S6 [file ECE3-14-e11565-s008.xlsx]

## Sheet: Sheet1
Table 6. Repetitive Element Statistics in O. curvinotus Genome
Type	Length (bp)	% in genome
DNA	90247269	10.72
LINEs	64201219	7.62
SINEs	1947270	0.23
LTR	24855841	2.95
Other	19230757	2.29
Unknown	140557302	16.69
Total	341039658	40.5
