# Supplementary material for: Genome sequencing, comparative analysis, and gene expression responses of cytochrome P450 genes in Oryzias curvinotus provide insights into environmental adaptation
Source: Ecol Evol. 2024 Jun 18;14(6):e11565. doi: 10.1002/ece3.11565 (PMC11184212; doi:10.1002/ece3.11565)
Supplement: Supplementary file 7 — Table S7 [file ECE3-14-e11565-s007.xlsx]

## Sheet: Sheet1
Table 7. qPCR Primers for OcuCYP Gene Expression Analysis
Gene	Forward primer sequences (5′-3′)	Reverse primer sequences (5′-3′)
CYP2U1	F: GTGGTTCCTCTTGCCATTC	R: AGCATCCTCCCAAAGTGTT
CYP1A	F: TCCGTGACATTACAGACTCCC	R: ATCATTGACGATGCCGACTR:
CYP1B1	F: CAGGTGGTTGGCAGGAAT	R: TCGTTTTGATGGGGTTGG
CYP8A1	F: ATCCCCACTCCTACGACG	R: CTTTATCCGGCTGGTTGT
CYP2K28	F: ACACCACGGCAACGACAAT	R: CACCTGGCGACTTCCTACC
CYP3B3	F: GATGCCCCTGCCATTTGT	R: CATTGGTTGCCTTCCCTC
CYP26A1	F: GAGTCGTTGGAGCGGTTGA	R: GGAATCTGGAAGCCGTTGAG
CYP21A1	F: CCAGGCCACTTCTTGATTG	R: TCCACATTTGAGGCGGTAA
CYP17A1	F: TTCTGGACGCCCTGCTTAG	R: CGGTGGTGGTCGTTTCAACT
CYP17A2	F: GTTCCTCGGTCCGCACTACAC	R: GCGATGTCTTTGCCTCCTCTG
CYP19A1	F: GCTCTTCTTGGGTGTTCCT	R: CTGCTGTCTTGTGCCTCTG
CYP19A2	F: ATGACGAGATTGGAGGCACA	R: AGGGCTGGAAGAACCGACT
CYP11A2	F: CCTAAGGTGTTCTTTCGTCC	R: TCTGTCTCGGCTATTCTGC
CYP11C1	F: CTGACATCAGCGAGCTGTTTA	R: CTCCATTCTTCTCCGTTCTTG
rps4x	F:CGAAACACTGGATGCTGGATAAG	R: ACTTCAGGCGGTTCCTCAGG
