# Supplementary material for: Genome sequencing, comparative analysis, and gene expression responses of cytochrome P450 genes in Oryzias curvinotus provide insights into environmental adaptation
Source: Ecol Evol. 2024 Jun 18;14(6):e11565. doi: 10.1002/ece3.11565 (PMC11184212; doi:10.1002/ece3.11565)
Supplement: Supplementary file 8 — Table S8 [file ECE3-14-e11565-s002.xlsx]

## Sheet: Sheet1
Table 8. Structural Features of Proteins Encoded by O. curvinotus CYPs
Name	length (aa)	MW (kDa) / PI	Name	length (aa)	MW (kDa) / PI
OcuCYP7A1	512	58.74 / 8.63	OcuCYP2Z5a	503	57.34 / 7.65
OcuCYP7C1	491	56.70 / 6.69	OcuCYP2Z5b	503	57.34 / 7.65
OcuCYP8A1	510	58.43 /9.26	OcuCYP2P13	472	54.24 / 7.62
OcuCYP8A2	491	56.40 /9.13	OcuCYP2P12	498	57.03 / 6.71
OcuCYP8B1	511	59.18 /8.91	OcuCYP2P15	498	56.84 / 6.25
OcuCYP5A1	555	63.79 /7.22	OcuCYP2N20	497	56.49 / 6.52
OcuCYP3A40a	502	57.66 /8.60	OcuCYP2N18	497	56.28 / 6.65
OcuCYP3A40b	502	57.62 /8.46	OcuCYP2N19	498	56.59 / 8.61
OcuCYP3A38a	500	57.44 /8.75	OcuCYP2X14a	488	56.01 / 7.16
OcuCYP3A38b	500	57.40 /8.75	OcuCYP2X14b	430	49.46 / 8.10
OcuCYP3B3	510	58.51 /8.59	OcuCYP2X20	507	58.73 / 6.62
OcuCYP3B1	497	57.11 /8.29	OcuCYP4V2	516	59.37 / 7.25
OcuCYP3B2	493	56.46 /8.89	OcuCYP4F1	529	60.65 / 8.26
OcuCYP3B4	384	44.16 / 8.14	OcuCYP4F2	529	60.65 / 8.23
OcuCYP1A	521	59.09 / 5.65	OcuCYP4T12	515	58.97 / 8.77
OcuCYP1C1	525	59.45/ 7.63	OcuCYP27A3b	521	59.16 / 8.97
OcuCYP1B1	514	58.84 / 8.83	OcuCYP27A2	531	60.57 / 9.02
OcuCYP1C2	516	58.33 / 7.26	OcuCYP27A1	516	58.96 / 8.78
OcuCYP1D1	553	62.03 / 6.29	OcuCYP27A3a	521	59.24 / 8.97
OcuCYP17A1	517	57.44 / 8.04	OcuCYP27B1	511	58.16 / 9.13
OcuCYP17A2	521	57.59 / 8.14	OcuCYP27C1	469	53.37 / 5.39
OcuCYP21A1	520	57.85 / 9.04	OcuCYP11A2	517	59.82 / 9.18
OcuCYP2K28	541	61.83 / 6.38	OcuCYP11C1	544	60.95 / 9.62
OcuCYP2K27	442	49.65 / 6.44	OcuCYP24A1	474	54.51 / 9.30
OcuCYP2K28	541	61.83 / 6.38	OcuCYP11C1	544	60.95 / 9.62
OcuCYP2K27	442	49.65 / 6.44	OcuCYP24A1	474	54.51 / 9.30
OcuCYP2K29	504	57.19 / 8.78	OcuCYP20A1	515	57.29 / 6.17
OcuCYP2K30	541	45.24 / 8.00	OcuCYP26A1	488	55.28 / 9.42
OcuCYP2U1	490	55.02 / 8.93	OcuCYP26B1	488	55.00 / 8.98
OcuCYP2R1	512	58.46 /8.87	OcuCYP16A1	438	49.32 / 6.76
OcuCYP2Y27	491	56.68 / 8.72	OcuCYP26C1	525	59.38 / 8.40
OcuCYP2Y28	526	60.33 / 9.55	OcuCYP46A1a	507	58.52 / 8.17
OcuCYP2Y29	491	56.52 /8.72	OcuCYP46A1b	507	58.54 / 8.17
OcuCYP2Y30	500	56.77 /6.13	OcuCYP51A1	496	56.38 / 8.93
OcuCYP2Y31	491	56.52 /8.93	OcuCYP19A1	521	59.24 / 7.62
OcuCYP2Y32	491	56.45 /9.00	OcuCYP19A2	493	56.37 / 8.27
OcuCYP2AD7	493	56.51 /6.19
