# Supplementary material for: Genome sequencing, comparative analysis, and gene expression responses of cytochrome P450 genes in Oryzias curvinotus provide insights into environmental adaptation
Source: Ecol Evol. 2024 Jun 18;14(6):e11565. doi: 10.1002/ece3.11565 (PMC11184212; doi:10.1002/ece3.11565)
Supplement: Supplementary file 9 — Table S9 [file ECE3-14-e11565-s004.xlsx]

## Sheet: Sheet1
Table9. Genomic integrity assessment of BUSCO
C:97.6%[S:94.8%,D:2.8%],F:0.7%,M:1.7%,n:3640
dataset	actinopterygii_odb10
Complete BUSCOs (C)	3554
Complete and single-copy BUSCOs (S)	3451
Complete and duplicated BUSCOs (D)	103
Fragmented BUSCOs (F)	27
Missing BUSCOs (M)	59
Total BUSCO groups searched	3640
